# Supplementary material for: Genistein Ameliorates Renal Fibrosis Through Regulation Snail via m6A RNA Demethylase ALKBH5
Source: Front Pharmacol. 2020 Nov 19;11:579265. doi: 10.3389/fphar.2020.579265 (PMC7751752; doi:10.3389/fphar.2020.579265)
Supplement: Supplementary file 1 [file data_sheet1.zip]

Archive with 47 entries (44 files):
- Images of the original western blots/
- Images of the original western blots/Fig5E GAPDH.tif
- __MACOSX/
- __MACOSX/Images of the original western blots/
- __MACOSX/Images of the original western blots/._Fig5E GAPDH.tif
- Images of the original western blots/Fig3A TGF-beta.tif
- __MACOSX/Images of the original western blots/._Fig3A TGF-beta.tif
- Images of the original western blots/Fig5C ALKBH5.tif
- __MACOSX/Images of the original western blots/._Fig5C ALKBH5.tif
- Images of the original western blots/Fig5A E-cad.tif
- __MACOSX/Images of the original western blots/._Fig5A E-cad.tif
- Images of the original western blots/.DS_Store
- __MACOSX/Images of the original western blots/._.DS_Store
- Images of the original western blots/Fig5C GAPDH.tif
- __MACOSX/Images of the original western blots/._Fig5C GAPDH.tif
- Images of the original western blots/Fig5E a-SMA.tiff
- __MACOSX/Images of the original western blots/._Fig5E a-SMA.tiff
- Images of the original western blots/Fig3A pSmad.tif
- __MACOSX/Images of the original western blots/._Fig3A pSmad.tif
- Images of the original western blots/Fig5A ALKBH5.tif
- __MACOSX/Images of the original western blots/._Fig5A ALKBH5.tif
- Images of the original western blots/Fig5E Snail.tif
- __MACOSX/Images of the original western blots/._Fig5E Snail.tif
- Images of the original western blots/Fig5A a-Sma.tif
- __MACOSX/Images of the original western blots/._Fig5A a-Sma.tif
- Images of the original western blots/Fig3A GAPDH.tif
- __MACOSX/Images of the original western blots/._Fig3A GAPDH.tif
- Images of the original western blots/Fig5C Snail.tif
- __MACOSX/Images of the original western blots/._Fig5C Snail.tif
- Images of the original western blots/Fig4C GAPDH.tif
- __MACOSX/Images of the original western blots/._Fig4C GAPDH.tif
- Images of the original western blots/Fig5C E-cad.tif
- __MACOSX/Images of the original western blots/._Fig5C E-cad.tif
- Images of the original western blots/Fig5A GAPDH.tif
- __MACOSX/Images of the original western blots/._Fig5A GAPDH.tif
- Images of the original western blots/Fig3A a-SMA.tif
- __MACOSX/Images of the original western blots/._Fig3A a-SMA.tif
- Images of the original western blots/Fig4C ALKBH5.tiff
- __MACOSX/Images of the original western blots/._Fig4C ALKBH5.tiff
- Images of the original western blots/Fig5E E-cad.tif
- __MACOSX/Images of the original western blots/._Fig5E E-cad.tif
- Images of the original western blots/Fig5E ALKBH5.tif
- __MACOSX/Images of the original western blots/._Fig5E ALKBH5.tif
- Images of the original western blots/Fig3A E-cad.tif
- __MACOSX/Images of the original western blots/._Fig3A E-cad.tif
- Images of the original western blots/Fig5C a-SMA.tif
- __MACOSX/Images of the original western blots/._Fig5C a-SMA.tif
